# Supplementary material for: Extractable Organofluorine Mass Balance Analysis of Aqueous Film-Forming Foam-Impacted Soils: Sample Pretreatment and a Combination of Target Analysis and Suspect Screening
Source: Environ Sci Technol. 2025 Apr 7;59(15):7624–33. doi: 10.1021/acs.est.4c11909 (PMC12020414; doi:10.1021/acs.est.4c11909)
Supplement: Supplementary file 1 — es4c11909_si_001.xlsx [file es4c11909_si_001.xlsx]

## Sheet: Positive (ESI+)
m/z	Name (source)
329.095	Barzen-Hanson et al., 2017
335.065	Barzen-Hanson et al., 2017
343.074	Barzen-Hanson et al., 2017
349.082	Barzen-Hanson et al., 2017
351.06	Barzen-Hanson et al., 2017
373.122	Barzen-Hanson et al., 2017
379.093	Barzen-Hanson et al., 2017
385.062	Barzen-Hanson et al., 2017
393.07	Barzen-Hanson et al., 2017
399.079	Barzen-Hanson et al., 2017
401.056	Barzen-Hanson et al., 2017
407.087	Barzen-Hanson et al., 2017
413.094	Barzen-Hanson et al., 2017
414.118	Barzen-Hanson et al., 2017
423.119	Barzen-Hanson et al., 2017
429.051	Barzen-Hanson et al., 2017
429.088	Barzen-Hanson et al., 2017
432.11	Barzen-Hanson et al., 2017
435.059	Barzen-Hanson et al., 2017
441.123	Barzen-Hanson et al., 2017
443.066	Barzen-Hanson et al., 2017
449.075	Barzen-Hanson et al., 2017
450.101	Barzen-Hanson et al., 2017
451.053	Barzen-Hanson et al., 2017
451.075	Barzen-Hanson et al., 2017
457.067	Barzen-Hanson et al., 2017
457.083	Barzen-Hanson et al., 2017
463.091	Barzen-Hanson et al., 2017
471.083	Barzen-Hanson et al., 2017
473.063	Barzen-Hanson et al., 2017
473.115	Barzen-Hanson et al., 2017
479.048	Barzen-Hanson et al., 2017
479.085	Barzen-Hanson et al., 2017
479.108	Barzen-Hanson et al., 2017
485.054	Barzen-Hanson et al., 2017
493.062	Barzen-Hanson et al., 2017
499.071	Barzen-Hanson et al., 2017
501.048	Barzen-Hanson et al., 2017
501.071	Barzen-Hanson et al., 2017
501.097	Barzen-Hanson et al., 2017
507.065	Barzen-Hanson et al., 2017
507.079	Barzen-Hanson et al., 2017
513.087	Barzen-Hanson et al., 2017
514.117	Barzen-Hanson et al., 2017
515.072	Barzen-Hanson et al., 2017
515.089	Barzen-Hanson et al., 2017
517.091	Barzen-Hanson et al., 2017
520.05	Barzen-Hanson et al., 2017
521.08	Barzen-Hanson et al., 2017
523.061	Barzen-Hanson et al., 2017
523.072	Barzen-Hanson et al., 2017
523.111	Barzen-Hanson et al., 2017
529.044	Barzen-Hanson et al., 2017
529.077	Barzen-Hanson et al., 2017
529.082	Barzen-Hanson et al., 2017
529.103	Barzen-Hanson et al., 2017
531.068	Barzen-Hanson et al., 2017
532.11	Barzen-Hanson et al., 2017
535.051	Barzen-Hanson et al., 2017
535.112	Barzen-Hanson et al., 2017
537.074	Barzen-Hanson et al., 2017
541.116	Barzen-Hanson et al., 2017
543.059	Barzen-Hanson et al., 2017
550.1	Barzen-Hanson et al., 2017
551.068	Barzen-Hanson et al., 2017
551.093	Barzen-Hanson et al., 2017
557.062	Barzen-Hanson et al., 2017
557.075	Barzen-Hanson et al., 2017
563.083	Barzen-Hanson et al., 2017
565.069	Barzen-Hanson et al., 2017
565.084	Barzen-Hanson et al., 2017
567.087	Barzen-Hanson et al., 2017
570.045	Barzen-Hanson et al., 2017
571.077	Barzen-Hanson et al., 2017
573.058	Barzen-Hanson et al., 2017
573.107	Barzen-Hanson et al., 2017
579.068	Barzen-Hanson et al., 2017
579.071	Barzen-Hanson et al., 2017
579.079	Barzen-Hanson et al., 2017
579.1	Barzen-Hanson et al., 2017
581.065	Barzen-Hanson et al., 2017
585.046	Barzen-Hanson et al., 2017
585.106	Barzen-Hanson et al., 2017
587.072	Barzen-Hanson et al., 2017
599.065	Barzen-Hanson et al., 2017
601.064	Barzen-Hanson et al., 2017
601.089	Barzen-Hanson et al., 2017
607.058	Barzen-Hanson et al., 2017
607.071	Barzen-Hanson et al., 2017
614.117	Barzen-Hanson et al., 2017
615.066	Barzen-Hanson et al., 2017
615.082	Barzen-Hanson et al., 2017
617.083	Barzen-Hanson et al., 2017
620.043	Barzen-Hanson et al., 2017
621.074	Barzen-Hanson et al., 2017
623.054	Barzen-Hanson et al., 2017
623.064	Barzen-Hanson et al., 2017
629.038	Barzen-Hanson et al., 2017
629.067	Barzen-Hanson et al., 2017
629.069	Barzen-Hanson et al., 2017
629.096	Barzen-Hanson et al., 2017
631.062	Barzen-Hanson et al., 2017
632.109	Barzen-Hanson et al., 2017
637.068	Barzen-Hanson et al., 2017
650.099	Barzen-Hanson et al., 2017
651.085	Barzen-Hanson et al., 2017
657.055	Barzen-Hanson et al., 2017
657.067	Barzen-Hanson et al., 2017
661.06	Barzen-Hanson et al., 2017
665.062	Barzen-Hanson et al., 2017
667.08	Barzen-Hanson et al., 2017
673.101	Barzen-Hanson et al., 2017
679.063	Barzen-Hanson et al., 2017
679.067	Barzen-Hanson et al., 2017
681.058	Barzen-Hanson et al., 2017
701.083	Barzen-Hanson et al., 2017
711.055	Barzen-Hanson et al., 2017
714.117	Barzen-Hanson et al., 2017
715.061	Barzen-Hanson et al., 2017
720.036	Barzen-Hanson et al., 2017
723.059	Barzen-Hanson et al., 2017
729.06	Barzen-Hanson et al., 2017
729.064	Barzen-Hanson et al., 2017
732.109	Barzen-Hanson et al., 2017
737.064	Barzen-Hanson et al., 2017
751.079	Barzen-Hanson et al., 2017
761.054	Barzen-Hanson et al., 2017
814.115	Barzen-Hanson et al., 2017
832.108	Barzen-Hanson et al., 2017
58.0651	Barzen-Hanson et al., 2017
59.073	Barzen-Hanson et al., 2017
60.0808	Barzen-Hanson et al., 2017
70.0651	Barzen-Hanson et al., 2017
71.073	Barzen-Hanson et al., 2017
72.0808	Barzen-Hanson et al., 2017
73.0886	Barzen-Hanson et al., 2017
84.0808	Barzen-Hanson et al., 2017
85.0886	Barzen-Hanson et al., 2017
86.0964	Barzen-Hanson et al., 2017
87.1043	Barzen-Hanson et al., 2017
90.0913	Barzen-Hanson et al., 2017
98.0964	Barzen-Hanson et al., 2017
99.0917	Barzen-Hanson et al., 2017
102.091	Barzen-Hanson et al., 2017
104.071	Barzen-Hanson et al., 2017
116.071	Barzen-Hanson et al., 2017
116.107	Barzen-Hanson et al., 2017
116.131	Barzen-Hanson et al., 2017
120.046	Barzen-Hanson et al., 2017
123.011	Barzen-Hanson et al., 2017
128.143	Barzen-Hanson et al., 2017
129.078	Barzen-Hanson et al., 2017
129.139	Barzen-Hanson et al., 2017
130.147	Barzen-Hanson et al., 2017
131.118	Barzen-Hanson et al., 2017
143.098	Barzen-Hanson et al., 2017
143.154	Barzen-Hanson et al., 2017
145.133	Barzen-Hanson et al., 2017
159.149	Barzen-Hanson et al., 2017
166.053	Barzen-Hanson et al., 2017
168.069	Barzen-Hanson et al., 2017
171.113	Barzen-Hanson et al., 2017
179.061	Barzen-Hanson et al., 2017
184.064	Barzen-Hanson et al., 2017
185.165	Barzen-Hanson et al., 2017
193.101	Barzen-Hanson et al., 2017
194.084	Barzen-Hanson et al., 2017
198.079	Barzen-Hanson et al., 2017
237.127	Barzen-Hanson et al., 2017
251.142	Barzen-Hanson et al., 2017
253.122	Barzen-Hanson et al., 2017
279.137	Barzen-Hanson et al., 2017
311.974	Barzen-Hanson et al., 2017
348.005	Barzen-Hanson et al., 2017
352.005	Barzen-Hanson et al., 2017
369.979	Barzen-Hanson et al., 2017
390.052	Barzen-Hanson et al., 2017
411.967	Barzen-Hanson et al., 2017
425.983	Barzen-Hanson et al., 2017
437.983	Barzen-Hanson et al., 2017
439.998	Barzen-Hanson et al., 2017
450.073	Barzen-Hanson et al., 2017
451.998	Barzen-Hanson et al., 2017
454.014	Barzen-Hanson et al., 2017
455.993	Barzen-Hanson et al., 2017
478.105	Barzen-Hanson et al., 2017
483.041	Barzen-Hanson et al., 2017
485.056	Barzen-Hanson et al., 2017
497.056	Barzen-Hanson et al., 2017
499.072	Barzen-Hanson et al., 2017
501.074	Barzen-Hanson et al., 2017
513.088	Barzen-Hanson et al., 2017
515.067	Barzen-Hanson et al., 2017
529.046	Barzen-Hanson et al., 2017
529.082	Barzen-Hanson et al., 2017
529.085	Barzen-Hanson et al., 2017
543.062	Barzen-Hanson et al., 2017
545.077	Barzen-Hanson et al., 2017
555.062	Barzen-Hanson et al., 2017
569.114	Barzen-Hanson et al., 2017
571.079	Barzen-Hanson et al., 2017
571.093	Barzen-Hanson et al., 2017
573.109	Barzen-Hanson et al., 2017
581.067	Barzen-Hanson et al., 2017
585.109	Barzen-Hanson et al., 2017
593.044	Barzen-Hanson et al., 2017
607.06	Barzen-Hanson et al., 2017
615.083	Barzen-Hanson et al., 2017
623.055	Barzen-Hanson et al., 2017
637.071	Barzen-Hanson et al., 2017
651.086	Barzen-Hanson et al., 2017
663.086	Barzen-Hanson et al., 2017
665.066	Barzen-Hanson et al., 2017
667.081	Barzen-Hanson et al., 2017
729.064	Barzen-Hanson et al., 2017
761.054	Barzen-Hanson et al., 2017
529.083	DPOSA
571.094	6:2 FTAB
588.055	6:2 FTSAS
651.087	N-HOEAmP-FHxSAPS
507.095	PFHpAB
607.089	PFNAB
657.086	PFDAB
707.083	PFUnDAB
757.079	PFDoDAB
671.087	8:2 FTAB
771.081	10:2 FTAB
481.121	4:2 FTSAB
581.114	6:2 FTSAB
681.108	8:2 FTSAB
781.102	10:2 FTSAB
414.093	5:3 FTB
514.086	7:3 FTB
614.08	9:3 FTB
714.073	11:3 FTB
432.083	5:1:2 FTB
532.077	7:1:2 FTB
632.071	9:1:2 FTB
732.064	11:1:2 FTB
501.052	PFHxSNO
551.049	PFHpSNO
651.042	PFNSNO
465.085	PFHpANO
565.078	PFNANO
615.075	PFDANO
485.057	PFHxSAm
535.054	PFHpSAm
449.09	PFHpAAm
499.087	PFOAAm
549.083	PFNAAm
599.08	PFDAAm
649.077	PFUnDAAm
699.074	PFDoDAAm
513.088	6:2 FTA
613.082	8:2 FTA
713.075	10:2 FTA
599.066	8:2-monoFTA
699.06	10:2-monoFTA
557.078	PFHxASAC
607.075	PFHpASAC
657.072	PFOASAC
496.098	6:2 FTSHA
596.092	8:2 FTSHA
512.093	6:2 FTSHA sulfoxide
612.087	8:2 FTSHA sulfoxide
712.08	10:2 FTSHA sulfoxide
550.068	8:2 FTB
650.061	10:2 FTB
378.111	4:4 FTB
578.098	8:4 FTB
523.072	C14H16O2SN2F13+
623.066	C16H16O2SN2F17+
723.059	C18H16O2SN2F21+
567.088	Xiao et al., 2017
617.084	Xiao et al., 2017
379.092	Xiao et al., 2017
429.089	Xiao et al., 2017
479.086	Xiao et al., 2017
561.066	Xiao et al., 2017
611.063	Xiao et al., 2017
661.06	Xiao et al., 2017
711.057	Xiao et al., 2017
811.05	Xiao et al., 2017
861.047	Xiao et al., 2017
599.066	Xiao et al., 2017
423.118	Xiao et al., 2017
473.115	Xiao et al., 2017
523.112	Xiao et al., 2017
623.106	Xiao et al., 2017
523.061	Xiao et al., 2017
573.058	Xiao et al., 2017
345.09	Xiao et al., 2017
395.087	Xiao et al., 2017
445.084	Xiao et al., 2017
495.081	Xiao et al., 2017
595.074	Xiao et al., 2017
613.081	Xiao et al., 2017
563.084	Xiao et al., 2017
413.094	Xiao et al., 2017
363.097	Xiao et al., 2017
313.1	Xiao et al., 2017
263.103	Xiao et al., 2017
573.007	Xiao et al., 2017
617.034	Xiao et al., 2017
661.06	Xiao et al., 2017
705.086	Xiao et al., 2017
749.112	Xiao et al., 2017
793.138	Xiao et al., 2017
837.165	Xiao et al., 2017
881.191	Xiao et al., 2017
925.217	Xiao et al., 2017
969.243	Xiao et al., 2017
1013.27	Xiao et al., 2017
1057.3	Xiao et al., 2017
1101.32	Xiao et al., 2017
1145.35	Xiao et al., 2017
1189.37	Xiao et al., 2017
523.01	Xiao et al., 2017
567.037	Xiao et al., 2017
611.063	Xiao et al., 2017
655.089	Xiao et al., 2017
699.115	Xiao et al., 2017
743.142	Xiao et al., 2017
787.168	Xiao et al., 2017
831.194	Xiao et al., 2017
875.22	Xiao et al., 2017
473.014	Xiao et al., 2017
517.04	Xiao et al., 2017
561.066	Xiao et al., 2017
605.092	Xiao et al., 2017
649.119	Xiao et al., 2017
693.145	Xiao et al., 2017
737.171	Xiao et al., 2017
781.197	Xiao et al., 2017
825.223	Xiao et al., 2017
423.017	Xiao et al., 2017
467.043	Xiao et al., 2017
511.069	Xiao et al., 2017
555.096	Xiao et al., 2017
599.122	Xiao et al., 2017
643.148	Xiao et al., 2017
687.174	Xiao et al., 2017
731.2	Xiao et al., 2017
775.227	Xiao et al., 2017
Barzen-Hanson et al., 2017 Environmental science & technology 51.4 (2017): 2047-2057.
Xiao et al., 2017 Analytica Chimica Acta 988 (2017): 41-49.

## Sheet: Negative (ESI-)
m/z	Name (source)
112.987	Barzen-Hanson et al., 2017
148.952	Barzen-Hanson et al., 2017
162.983	Barzen-Hanson et al., 2017
180.958	Barzen-Hanson et al., 2017
182.953	Barzen-Hanson et al., 2017
191.014	Barzen-Hanson et al., 2017
194.99	Barzen-Hanson et al., 2017
197.965	Barzen-Hanson et al., 2017
198.949	Barzen-Hanson et al., 2017
212.98	Barzen-Hanson et al., 2017
226.943	Barzen-Hanson et al., 2017
230.955	Barzen-Hanson et al., 2017
232.95	Barzen-Hanson et al., 2017
240.973	Barzen-Hanson et al., 2017
241.011	Barzen-Hanson et al., 2017
242.956	Barzen-Hanson et al., 2017
244.986	Barzen-Hanson et al., 2017
247.962	Barzen-Hanson et al., 2017
248.946	Barzen-Hanson et al., 2017
260.946	Barzen-Hanson et al., 2017
262.976	Barzen-Hanson et al., 2017
264.916	Barzen-Hanson et al., 2017
264.94	Barzen-Hanson et al., 2017
276.94	Barzen-Hanson et al., 2017
280.951	Barzen-Hanson et al., 2017
282.947	Barzen-Hanson et al., 2017
283.056	Barzen-Hanson et al., 2017
284.002	Barzen-Hanson et al., 2017
290.97	Barzen-Hanson et al., 2017
291.007	Barzen-Hanson et al., 2017
292.951	Barzen-Hanson et al., 2017
294.982	Barzen-Hanson et al., 2017
297.959	Barzen-Hanson et al., 2017
298.943	Barzen-Hanson et al., 2017
310.943	Barzen-Hanson et al., 2017
312.974	Barzen-Hanson et al., 2017
314.913	Barzen-Hanson et al., 2017
314.936	Barzen-Hanson et al., 2017
320.943	Barzen-Hanson et al., 2017
326.937	Barzen-Hanson et al., 2017
326.974	Barzen-Hanson et al., 2017
330.947	Barzen-Hanson et al., 2017
332.944	Barzen-Hanson et al., 2017
333.053	Barzen-Hanson et al., 2017
333.999	Barzen-Hanson et al., 2017
340.967	Barzen-Hanson et al., 2017
341.004	Barzen-Hanson et al., 2017
342.948	Barzen-Hanson et al., 2017
342.969	Barzen-Hanson et al., 2017
344.979	Barzen-Hanson et al., 2017
347.956	Barzen-Hanson et al., 2017
348.939	Barzen-Hanson et al., 2017
355.076	Barzen-Hanson et al., 2017
355.965	Barzen-Hanson et al., 2017
360.94	Barzen-Hanson et al., 2017
362.953	Barzen-Hanson et al., 2017
362.969	Barzen-Hanson et al., 2017
364.909	Barzen-Hanson et al., 2017
364.934	Barzen-Hanson et al., 2017
369.966	Barzen-Hanson et al., 2017
370.94	Barzen-Hanson et al., 2017
376.933	Barzen-Hanson et al., 2017
380.945	Barzen-Hanson et al., 2017
382.941	Barzen-Hanson et al., 2017
383.052	Barzen-Hanson et al., 2017
383.996	Barzen-Hanson et al., 2017
386.053	Barzen-Hanson et al., 2017
390.965	Barzen-Hanson et al., 2017
391.001	Barzen-Hanson et al., 2017
391.057	Barzen-Hanson et al., 2017
392.945	Barzen-Hanson et al., 2017
392.965	Barzen-Hanson et al., 2017
394.976	Barzen-Hanson et al., 2017
397.953	Barzen-Hanson et al., 2017
398.936	Barzen-Hanson et al., 2017
405.074	Barzen-Hanson et al., 2017
405.961	Barzen-Hanson et al., 2017
406.906	Barzen-Hanson et al., 2017
410.937	Barzen-Hanson et al., 2017
411.082	Barzen-Hanson et al., 2017
412.966	Barzen-Hanson et al., 2017
414.907	Barzen-Hanson et al., 2017
414.93	Barzen-Hanson et al., 2017
419.964	Barzen-Hanson et al., 2017
420.936	Barzen-Hanson et al., 2017
426.931	Barzen-Hanson et al., 2017
426.968	Barzen-Hanson et al., 2017
429.941	Barzen-Hanson et al., 2017
432.938	Barzen-Hanson et al., 2017
433.047	Barzen-Hanson et al., 2017
433.992	Barzen-Hanson et al., 2017
437.099	Barzen-Hanson et al., 2017
440.96	Barzen-Hanson et al., 2017
441.052	Barzen-Hanson et al., 2017
441.054	Barzen-Hanson et al., 2017
442.942	Barzen-Hanson et al., 2017
442.961	Barzen-Hanson et al., 2017
447.949	Barzen-Hanson et al., 2017
448.933	Barzen-Hanson et al., 2017
455.055	Barzen-Hanson et al., 2017
455.07	Barzen-Hanson et al., 2017
455.958	Barzen-Hanson et al., 2017
456.903	Barzen-Hanson et al., 2017
460.934	Barzen-Hanson et al., 2017
462.947	Barzen-Hanson et al., 2017
462.963	Barzen-Hanson et al., 2017
464.904	Barzen-Hanson et al., 2017
464.926	Barzen-Hanson et al., 2017
469.086	Barzen-Hanson et al., 2017
469.96	Barzen-Hanson et al., 2017
470.934	Barzen-Hanson et al., 2017
471.05	Barzen-Hanson et al., 2017
471.1	Barzen-Hanson et al., 2017
476.927	Barzen-Hanson et al., 2017
480.938	Barzen-Hanson et al., 2017
481.086	Barzen-Hanson et al., 2017
482.935	Barzen-Hanson et al., 2017
483.044	Barzen-Hanson et al., 2017
483.989	Barzen-Hanson et al., 2017
486.048	Barzen-Hanson et al., 2017
487.096	Barzen-Hanson et al., 2017
490.959	Barzen-Hanson et al., 2017
491.048	Barzen-Hanson et al., 2017
491.051	Barzen-Hanson et al., 2017
492.959	Barzen-Hanson et al., 2017
497.946	Barzen-Hanson et al., 2017
498.93	Barzen-Hanson et al., 2017
502.041	Barzen-Hanson et al., 2017
505.053	Barzen-Hanson et al., 2017
505.068	Barzen-Hanson et al., 2017
506.901	Barzen-Hanson et al., 2017
509.105	Barzen-Hanson et al., 2017
510.95	Barzen-Hanson et al., 2017
511.072	Barzen-Hanson et al., 2017
512.948	Barzen-Hanson et al., 2017
512.958	Barzen-Hanson et al., 2017
513.061	Barzen-Hanson et al., 2017
514.9	Barzen-Hanson et al., 2017
514.924	Barzen-Hanson et al., 2017
518.038	Barzen-Hanson et al., 2017
519.957	Barzen-Hanson et al., 2017
520.93	Barzen-Hanson et al., 2017
521.048	Barzen-Hanson et al., 2017
521.098	Barzen-Hanson et al., 2017
526.925	Barzen-Hanson et al., 2017
526.962	Barzen-Hanson et al., 2017
530.934	Barzen-Hanson et al., 2017
532.932	Barzen-Hanson et al., 2017
533.042	Barzen-Hanson et al., 2017
533.986	Barzen-Hanson et al., 2017
537.093	Barzen-Hanson et al., 2017
541.045	Barzen-Hanson et al., 2017
542.939	Barzen-Hanson et al., 2017
542.957	Barzen-Hanson et al., 2017
548.927	Barzen-Hanson et al., 2017
555.049	Barzen-Hanson et al., 2017
555.065	Barzen-Hanson et al., 2017
556.898	Barzen-Hanson et al., 2017
559.102	Barzen-Hanson et al., 2017
560.946	Barzen-Hanson et al., 2017
563.057	Barzen-Hanson et al., 2017
564.921	Barzen-Hanson et al., 2017
569.08	Barzen-Hanson et al., 2017
570.928	Barzen-Hanson et al., 2017
571.044	Barzen-Hanson et al., 2017
571.095	Barzen-Hanson et al., 2017
576.921	Barzen-Hanson et al., 2017
577.063	Barzen-Hanson et al., 2017
580.931	Barzen-Hanson et al., 2017
581.078	Barzen-Hanson et al., 2017
582.928	Barzen-Hanson et al., 2017
583.037	Barzen-Hanson et al., 2017
583.983	Barzen-Hanson et al., 2017
585.062	Barzen-Hanson et al., 2017
586.041	Barzen-Hanson et al., 2017
598.924	Barzen-Hanson et al., 2017
602.034	Barzen-Hanson et al., 2017
605.046	Barzen-Hanson et al., 2017
606.894	Barzen-Hanson et al., 2017
609.049	Barzen-Hanson et al., 2017
609.1	Barzen-Hanson et al., 2017
610.926	Barzen-Hanson et al., 2017
611.067	Barzen-Hanson et al., 2017
613.054	Barzen-Hanson et al., 2017
615.919	Barzen-Hanson et al., 2017
618.033	Barzen-Hanson et al., 2017
621.042	Barzen-Hanson et al., 2017
626.918	Barzen-Hanson et al., 2017
626.956	Barzen-Hanson et al., 2017
627.061	Barzen-Hanson et al., 2017
633.98	Barzen-Hanson et al., 2017
635.058	Barzen-Hanson et al., 2017
648.92	Barzen-Hanson et al., 2017
656.891	Barzen-Hanson et al., 2017
659.046	Barzen-Hanson et al., 2017
659.097	Barzen-Hanson et al., 2017
663.05	Barzen-Hanson et al., 2017
664.914	Barzen-Hanson et al., 2017
669.074	Barzen-Hanson et al., 2017
671.033	Barzen-Hanson et al., 2017
677.059	Barzen-Hanson et al., 2017
681.073	Barzen-Hanson et al., 2017
683.977	Barzen-Hanson et al., 2017
686.036	Barzen-Hanson et al., 2017
698.918	Barzen-Hanson et al., 2017
702.027	Barzen-Hanson et al., 2017
706.887	Barzen-Hanson et al., 2017
706.891	Barzen-Hanson et al., 2017
709.045	Barzen-Hanson et al., 2017
709.096	Barzen-Hanson et al., 2017
711.063	Barzen-Hanson et al., 2017
714.912	Barzen-Hanson et al., 2017
718.027	Barzen-Hanson et al., 2017
721.029	Barzen-Hanson et al., 2017
726.912	Barzen-Hanson et al., 2017
726.949	Barzen-Hanson et al., 2017
727.055	Barzen-Hanson et al., 2017
748.914	Barzen-Hanson et al., 2017
759.043	Barzen-Hanson et al., 2017
764.909	Barzen-Hanson et al., 2017
769.069	Barzen-Hanson et al., 2017
771.029	Barzen-Hanson et al., 2017
776.908	Barzen-Hanson et al., 2017
781.07	Barzen-Hanson et al., 2017
786.029	Barzen-Hanson et al., 2017
798.912	Barzen-Hanson et al., 2017
814.905	Barzen-Hanson et al., 2017
821.028	Barzen-Hanson et al., 2017
826.945	Barzen-Hanson et al., 2017
848.909	Barzen-Hanson et al., 2017
869.063	Barzen-Hanson et al., 2017
881.06	Barzen-Hanson et al., 2017
886.024	Barzen-Hanson et al., 2017
898.905	Barzen-Hanson et al., 2017
969.056	Barzen-Hanson et al., 2017
986.019	Barzen-Hanson et al., 2017
59.0139	Barzen-Hanson et al., 2017
68.9958	Barzen-Hanson et al., 2017
77.9655	Barzen-Hanson et al., 2017
79.9574	Barzen-Hanson et al., 2017
80.9652	Barzen-Hanson et al., 2017
82.9609	Barzen-Hanson et al., 2017
94.9808	Barzen-Hanson et al., 2017
98.9558	Barzen-Hanson et al., 2017
118.993	Barzen-Hanson et al., 2017
122.976	Barzen-Hanson et al., 2017
126.965	Barzen-Hanson et al., 2017
129.954	Barzen-Hanson et al., 2017
130.993	Barzen-Hanson et al., 2017
136.991	Barzen-Hanson et al., 2017
142.993	Barzen-Hanson et al., 2017
163.055	Barzen-Hanson et al., 2017
166.054	Barzen-Hanson et al., 2017
168.989	Barzen-Hanson et al., 2017
179.951	Barzen-Hanson et al., 2017
180.989	Barzen-Hanson et al., 2017
182.049	Barzen-Hanson et al., 2017
183.061	Barzen-Hanson et al., 2017
192.989	Barzen-Hanson et al., 2017
197.076	Barzen-Hanson et al., 2017
216.989	Barzen-Hanson et al., 2017
229.948	Barzen-Hanson et al., 2017
242.986	Barzen-Hanson et al., 2017
242.986	Barzen-Hanson et al., 2017
254.986	Barzen-Hanson et al., 2017
266.986	Barzen-Hanson et al., 2017
279.945	Barzen-Hanson et al., 2017
280.983	Barzen-Hanson et al., 2017
282.983	Barzen-Hanson et al., 2017
286.992	Barzen-Hanson et al., 2017
292.983	Barzen-Hanson et al., 2017
318.98	Barzen-Hanson et al., 2017
329.941	Barzen-Hanson et al., 2017
330.98	Barzen-Hanson et al., 2017
342.98	Barzen-Hanson et al., 2017
379.938	Barzen-Hanson et al., 2017
380.977	Barzen-Hanson et al., 2017
394.976	Barzen-Hanson et al., 2017
397.953	Barzen-Hanson et al., 2017
402.95	Barzen-Hanson et al., 2017
410.937	Barzen-Hanson et al., 2017
422.937	Barzen-Hanson et al., 2017
424.952	Barzen-Hanson et al., 2017
437.984	Barzen-Hanson et al., 2017
442.943	Barzen-Hanson et al., 2017
442.963	Barzen-Hanson et al., 2017
460.933	Barzen-Hanson et al., 2017
462.949	Barzen-Hanson et al., 2017
479.932	Barzen-Hanson et al., 2017
480.94	Barzen-Hanson et al., 2017
482.994	Barzen-Hanson et al., 2017
483.042	Barzen-Hanson et al., 2017
497.057	Barzen-Hanson et al., 2017
513.052	Barzen-Hanson et al., 2017
519.956	Barzen-Hanson et al., 2017
520.932	Barzen-Hanson et al., 2017
571.094	Barzen-Hanson et al., 2017
587.089	Barzen-Hanson et al., 2017
605.045	Barzen-Hanson et al., 2017
606.896	Barzen-Hanson et al., 2017
621.04	Barzen-Hanson et al., 2017
663.051	Barzen-Hanson et al., 2017
727.049	Barzen-Hanson et al., 2017
759.039	Barzen-Hanson et al., 2017
383	Barzen-Hanson et al., 2017
582.988	8:2 FTSO2PA
682.988	10:2 FTSO2PA
241.011	3:2 FTCA
341.004	5:2 FTCA
326.974	4:2 FTSA
526.961	8:2 FTSA
626.955	10:2 FTSA
540.991	9:3 FTCA
525.971	8:2 FOSA
625.971	10:2 FOSA
297.958	FBSA
397.952	FHxSA
460.933	PFECHS
446.917	PFMeCHS
586.039	6:2 FTSAS
686.033	8:2 FTSAS
786.026	10:2 FTSAS
886.02	12:2 FTSAS
602.034	6:2 FTSAS sulfoxide
702.028	8:2 FTSAS sulfoxide
451.004	6:2:2 FTSC
550.997	8:2:2 FTSC
436.988	6:2:1 FTSC
536.982	8:2:1 FTSC
477.093	PFPrASBC
527.09	PFBASBC
577.087	PFPeASBC
627.083	PFHxASBC
198.949	PFEtS
248.946	PFPrS
348.939	PFPeS
448.933	PFHpS
548.927	PFNS
414.906	Cl-PFHxS
414.931	Ether-PFHxS
514.9	Cl-PFOS
476.928	Ketone-PFOS
294.982	H-PFHxA
344.978	H-PFHpA
394.975	H-PFOA
444.972	H-PFNA
494.969	H-PFDA
544.962	H-PFUnA
594.962	H-PFDoA
644.959	H-PFTrA
694.956	H-PFTeA
744.953	H-PFPeA
794.95	H-PFHxA
844.947	H-PFHpA
278.946	Cl-PFPeA
328.943	Cl-PFHxA
378.936	Cl-PFHpA
428.936	Cl-PFOA
478.933	Cl-PFNA
528.927	Cl-PFDA
578.927	Cl-PFUnA
628.923	Cl-PFDoA
362.955	5:1 FTSA
342.969	1HO-4:2 FTSA
392.966	1HO-5:2 FTSA
492.96	1HO-7:2 FTSA
542.956	1HO-8:2 FTSA
570.992	Xiao et al., 2017
615.018	Xiao et al., 2017
659.044	Xiao et al., 2017
703.07	Xiao et al., 2017
747.097	Xiao et al., 2017
791.123	Xiao et al., 2017
835.149	Xiao et al., 2017
879.175	Xiao et al., 2017
923.201	Xiao et al., 2017
967.228	Xiao et al., 2017
1011.25	Xiao et al., 2017
1055.28	Xiao et al., 2017
1099.31	Xiao et al., 2017
1143.33	Xiao et al., 2017
1187.36	Xiao et al., 2017
520.995	Xiao et al., 2017
565.021	Xiao et al., 2017
609.047	Xiao et al., 2017
653.073	Xiao et al., 2017
697.1	Xiao et al., 2017
741.126	Xiao et al., 2017
785.152	Xiao et al., 2017
829.178	Xiao et al., 2017
873.205	Xiao et al., 2017
470.998	Xiao et al., 2017
515.024	Xiao et al., 2017
559.051	Xiao et al., 2017
603.077	Xiao et al., 2017
647.103	Xiao et al., 2017
691.129	Xiao et al., 2017
735.155	Xiao et al., 2017
779.182	Xiao et al., 2017
823.207	Xiao et al., 2017
421.001	Xiao et al., 2017
465.027	Xiao et al., 2017
509.054	Xiao et al., 2017
553.08	Xiao et al., 2017
597.106	Xiao et al., 2017
641.132	Xiao et al., 2017
685.159	Xiao et al., 2017
729.185	Xiao et al., 2017
773.211	Xiao et al., 2017
Barzen-Hanson et al., 2017 Environmental science & technology 51.4 (2017): 2047-2057.
Xiao et al., 2017 Analytica Chimica Acta 988 (2017): 41-49.
